# Supplementary material for: Reductive Deuteration of Acyl Chlorides for the Synthesis of α,α-Dideuterio Alcohols Using SmI2 and D2O
Source: Molecules. 2023 Jan 3;28(1):416. doi: 10.3390/molecules28010416 (PMC9823311; doi:10.3390/molecules28010416)
Supplement: Supplementary file 1 [file molecules-28-00416-s001.zip]

Archive with 1 entries (1 files):
- molecules-2099054-supplementary.pdf
